# Supplementary material for: Osteocalcin, Osteopontin and RUNX2 Expression in Patients’ Leucocytes with Arteriosclerosis
Source: Diseases. 2021 Mar 12;9(1):19. doi: 10.3390/diseases9010019 (PMC8006007; doi:10.3390/diseases9010019)
Supplement: Supplementary file 1 [file diseases-09-00019-s001.zip]

Archive with 2 entries (2 files):
- Supplement 2.xlsx
- Supplement 1.xlsx
