# Supplementary material for: Osteocalcin, Osteopontin and RUNX2 Expression in Patients’ Leucocytes with Arteriosclerosis
Source: Diseases. 2021 Mar 12;9(1):19. doi: 10.3390/diseases9010019 (PMC8006007; doi:10.3390/diseases9010019)
Supplement: Supplementary file 1 [file diseases-09-00019-s001.zip › Supplement 2.xlsx]

## Sheet: Sheet1
	HUVEC				VSMC
	Kontrolle	Kalzifizierung			Kontrolle	Kalzifizierung
	262	1294			731	1752
	243	1224			778	2222
	311	1190			720	2133
	324	840			881	1841
	322	1280			874	1745
	329				774
MTW	298.5	1165.6		MTW	793	1938.6
STDABW	36.6101	186.812		STDABW	69.3743	223.569
TTEST	1.35031e-06				7.7429e-07
