# Supplementary material for: Osteocalcin, Osteopontin and RUNX2 Expression in Patients’ Leucocytes with Arteriosclerosis
Source: Diseases. 2021 Mar 12;9(1):19. doi: 10.3390/diseases9010019 (PMC8006007; doi:10.3390/diseases9010019)
Supplement: Supplementary file 1 [file diseases-09-00019-s001.zip › Supplement 1.xlsx]

## Sheet: Sheet1
	HUVEC				VSMC
	CONTROL	CALCIFICATION			CONTROL	CALCIFICATION
	113	1076			223	2081
	163	1019			96	1820
	174	724			303	2392
	238	1264			346	1845
	114	1339			299	1396
	73	1159			558	1494
	242	930			902	1643
	428	510			996	1776
		673			1332
					1207
					1490
					1550
					992
MTW	193.125	966		MTW	791.846	1805.88
STDABW	112.092	281.455		STDABW	532.569	319.296
TTEST	2.82512e-06				8.79835e-07
